# Supplementary material for: Therapeutic Prospects of Exon Skipping for Epidermolysis Bullosa
Source: Int J Mol Sci. 2021 Nov 12;22(22):12222. doi: 10.3390/ijms222212222 (PMC8621297; doi:10.3390/ijms222212222)
Supplement: Supplementary file 1 [file ijms-22-12222-s001.zip]

Archive with 1 entries (1 files):
- ijms-1441894-supplementary.pdf
